# Supplementary material for: Characterizing the D-Amino Acid Position in Peptide Epimers by Using Higher-Energy Collisional Dissociation Tandem Mass Spectrometry: A Case Study of Liraglutide
Source: Int J Mol Sci. 2024 Jan 23;25(3):1379. doi: 10.3390/ijms25031379 (PMC10855602; doi:10.3390/ijms25031379)
Supplement: Supplementary file 1 [file ijms-25-01379-s001.zip]

Archive with 1 entries (1 files):
- ijms-2789054-supplementary.pdf
